# Supplementary material for: Three ParA Dimers Cooperatively Assemble on Type Ia Partition Promoters
Source: Genes (Basel). 2021 Aug 28;12(9):1345. doi: 10.3390/genes12091345 (PMC8465637; doi:10.3390/genes12091345)
Supplement: Supplementary file 1 [file genes-12-01345-s001.zip]

Archive with 1 entries (1 files):
- genes-1327013-supplementary.pdf
